# Supplementary material for: Plasmodium vivax transcriptional profiling of low input cryopreserved isolates through the intraerythrocytic development cycle
Source: PLoS Negl Trop Dis. 2020 Mar 2;14(3):e0008104. doi: 10.1371/journal.pntd.0008104 (PMC7067476; doi:10.1371/journal.pntd.0008104)
Supplement: S1 Table — Primer nucleotide sequences used for RT-qPCR validation gametocyte enrichment within the 72-hour DNA-mid sorted cell population. (XLSX) [file pntd.0008104.s007.xlsx]

## Sheet: Sheet1
Supplementary Table 1: RT-qPCR Primers
Target	Forward Primer Sequence	Reverse Primer Sequence	Amplicon size (bp)
Methionine tRNA Synthetase, putative (PVP01_0620000)	GGATGGACGCCCTGATAAAT	TGGAACCATACGATGTCCTTTC	109
P25 (PVP01_0616100)	CTCGTCCAAATTGCGCTAAAG	CAGCCCTTCGTTACACATACA	117
LAP5 (PVP01_1255400)	CTTAGCAAAGGCGAATGAACTG	CGGAGGTGCTTCCACATATT	110
